# Supplementary material for: Long non-coding RNA NMRAL2P promotes glycolysis and reduces ROS in head and neck tumors by interacting with the ENO1 protein and promoting GPX2 transcription
Source: PeerJ. 2023 Oct 2;11:e16140. doi: 10.7717/peerj.16140 (PMC10552744; doi:10.7717/peerj.16140)
Supplement: Supplemental Information 1 — NMRAL2P overexpression plasmids (NMRAL2P-OE) or NMRAL2P knockdown (NMRAL2P-ASO) and their corresponding negative control groups (Vector or NC) were transferred into TU177 and AMC-HN-8 cells. After adding cycloheximide,proteins were collected at 0 h, 3 h, 6 h, 9 h and 12 h, respectively. Western blotting was used to detect the changes of ENO1 protein level to verify the effect of overexpression of NMRAL2P or knocking down NMRAL2P on ENO1 degradation. The protein blot images of ENO1. [file peerj-11-16140-s001.zip]

Archive with 34 entries (32 files):
- ENO1 half-life/WB Verification of half-life of NMRAL2P overexpression/
- ENO1 half-life/WB Verification of half-life of NMRAL2P overexpression/AMC-HN-8  a┬-actin NMRAL2P-oe White light_.png
- ENO1 half-life/WB Verification of half-life of NMRAL2P overexpression/AMC-HN-8  a┬-actin NMRAL2P-oe.png
- ENO1 half-life/WB Verification of half-life of NMRAL2P overexpression/AMC-HN-8  a┬-actin Vector_.png
- ENO1 half-life/WB Verification of half-life of NMRAL2P overexpression/AMC-HN-8 ENO1 NMRAL2P-oe White light.png
- ENO1 half-life/WB Verification of half-life of NMRAL2P overexpression/AMC-HN-8 ENO1 NMRAL2P-oe.png
- ENO1 half-life/WB Verification of half-life of NMRAL2P overexpression/AMC-HN-8 ENO1 Vector White light.png
- ENO1 half-life/WB Verification of half-life of NMRAL2P overexpression/AMC-HN-8 ENO1 Vector.png
- ENO1 half-life/WB Verification of half-life of NMRAL2P overexpression/AMC-HN-8 a┬-actin Vector White light.png
- ENO1 half-life/WB Verification of half-life of NMRAL2P overexpression/TU177  a┬-actin NMRAL2P-oe.png
- ENO1 half-life/WB Verification of half-life of NMRAL2P overexpression/TU177 ENO1 NMRAL2P- oe White light.png
- ENO1 half-life/WB Verification of half-life of NMRAL2P overexpression/TU177 ENO1 NMRAL2P-oe_.png
- ENO1 half-life/WB Verification of half-life of NMRAL2P overexpression/TU177 ENO1 vector White light_.png
- ENO1 half-life/WB Verification of half-life of NMRAL2P overexpression/TU177 ENO1 Vector.png
- ENO1 half-life/WB Verification of half-life of NMRAL2P overexpression/TU177 a┬-actin NMRAL2P-oe White light_.png
- ENO1 half-life/WB Verification of half-life of NMRAL2P overexpression/TU177 a┬-actin Vector White light_.png
- ENO1 half-life/WB Verification of half-life of NMRAL2P overexpression/TU177 a┬-actin Vector.png
- ENO1 half-life/WB Verification of NMRAL2P knock-down half-life/
- ENO1 half-life/WB Verification of NMRAL2P knock-down half-life/AMC-HN-8 ENO1 NC Exposure_8.0sec.png
- ENO1 half-life/WB Verification of NMRAL2P knock-down half-life/AMC-HN-8 ENO1 NC White light.png
- ENO1 half-life/WB Verification of NMRAL2P knock-down half-life/AMC-HN-8 ENO1 NMRAL2P-ASO White light.png
- ENO1 half-life/WB Verification of NMRAL2P knock-down half-life/AMC-HN-8 ENO1 NMRAL2P-ASO_Exposure_1.0sec.png
- ENO1 half-life/WB Verification of NMRAL2P knock-down half-life/AMC-HN-8 a┬-actin NC White light.png
- ENO1 half-life/WB Verification of NMRAL2P knock-down half-life/AMC-HN-8 a┬-actin NC_Exposure_70.0sec.png
- ENO1 half-life/WB Verification of NMRAL2P knock-down half-life/AMC-HN-8 a┬-actin NMRAL2P-ASO Exposure_13.3sec.png
- ENO1 half-life/WB Verification of NMRAL2P knock-down half-life/AMC-HN-8 a┬-actin NMRAL2P-ASO White light.png
- ENO1 half-life/WB Verification of NMRAL2P knock-down half-life/TU177  a┬-actin NMRAL2P-ASO White light.png
- ENO1 half-life/WB Verification of NMRAL2P knock-down half-life/TU177  a┬-actin NMRAL2P-ASO_Exposure_25.6sec.png
- ENO1 half-life/WB Verification of NMRAL2P knock-down half-life/TU177 ENO1 NC Exposure_1.0sec.png
- ENO1 half-life/WB Verification of NMRAL2P knock-down half-life/TU177 ENO1 NC White light.png
- ENO1 half-life/WB Verification of NMRAL2P knock-down half-life/TU177 ENO1 NMRAL2P-ASO White light.png
- ENO1 half-life/WB Verification of NMRAL2P knock-down half-life/TU177 ENO1 NMRAL2P-ASO_1.0sec.png
- ENO1 half-life/WB Verification of NMRAL2P knock-down half-life/TU177 a┬-actin NC White light.png
- ENO1 half-life/WB Verification of NMRAL2P knock-down half-life/TU177 a┬-actin NC_Exposure_50.1sec.png
