# Supplementary material for: Long non-coding RNA NMRAL2P promotes glycolysis and reduces ROS in head and neck tumors by interacting with the ENO1 protein and promoting GPX2 transcription
Source: PeerJ. 2023 Oct 2;11:e16140. doi: 10.7717/peerj.16140 (PMC10552744; doi:10.7717/peerj.16140)
Supplement: Supplemental Information 2 — NMRAL2P overexpression plasmids (NMRAL2P-OE) or NMRAL2P knockdown (NMRAL2P-ASO) and their corresponding negative control groups (Vector or NC) were transferred into TU177 and AMC-HN-8 cells. 48 h later, the expression of ENO1 was detected. The image of protein ENO1 blot after NMRAL2P-oe or NMRAL2P-ASO were transferred into TU177 and AMC-HN-8 cells. [file peerj-11-16140-s002.zip]

Archive with 18 entries (16 files):
- Overexpression and knock-down verification/WB Knock down NMRAL2P/
- Overexpression and knock-down verification/WB Knock down NMRAL2P/AMC-HN-8 ENO1 White light.png
- Overexpression and knock-down verification/WB Knock down NMRAL2P/AMC-HN-8 ENO1_Exposure_19.5sec.png
- Overexpression and knock-down verification/WB Knock down NMRAL2P/AMC-HN-8 a┬-actin White light.png
- Overexpression and knock-down verification/WB Knock down NMRAL2P/AMC-HN-8 a┬-actin_Exposure_5.2sec.png
- Overexpression and knock-down verification/WB Knock down NMRAL2P/TU177 ENO1 White light.png
- Overexpression and knock-down verification/WB Knock down NMRAL2P/TU177 ENO1_Exposure_13.2sec.png
- Overexpression and knock-down verification/WB Knock down NMRAL2P/TU177 a┬-actin White light_.png
- Overexpression and knock-down verification/WB Knock down NMRAL2P/TU177 a┬-actin_Exposure_69.5sec.png
- Overexpression and knock-down verification/WB Overexpression NMRAL2P/
- Overexpression and knock-down verification/WB Overexpression NMRAL2P/AMC -HN-8 a┬-actin_Exposure_9.0sec.png
- Overexpression and knock-down verification/WB Overexpression NMRAL2P/AMC-HN-8 ENO1 White light.png
- Overexpression and knock-down verification/WB Overexpression NMRAL2P/AMC-HN-8 ENO1_Exposure_1.0sec.png
- Overexpression and knock-down verification/WB Overexpression NMRAL2P/AMC-HN-8 a┬-actin White light_.png
- Overexpression and knock-down verification/WB Overexpression NMRAL2P/TU177 ENO1 White light_.png
- Overexpression and knock-down verification/WB Overexpression NMRAL2P/TU177 ENO1_Exposure_7.0sec.png
- Overexpression and knock-down verification/WB Overexpression NMRAL2P/TU177 a┬-actin White light_.png
- Overexpression and knock-down verification/WB Overexpression NMRAL2P/TU177 a┬-actin_Exposure_8.0sec.png
