# Supplementary material for: Long non-coding RNA NMRAL2P promotes glycolysis and reduces ROS in head and neck tumors by interacting with the ENO1 protein and promoting GPX2 transcription
Source: PeerJ. 2023 Oct 2;11:e16140. doi: 10.7717/peerj.16140 (PMC10552744; doi:10.7717/peerj.16140)
Supplement: Supplemental Information 12 [file peerj-11-16140-s012.zip]

Archive with 4 entries (4 files):
- Supplementary file 2/Results of shENO1 plasmid sequencing.seq
- Supplementary file 2/Results of ShGPX2 plasmid sequencing.seq
- Supplementary file 2/Sequencing results after insertion of 12X sequence.seq
- Supplementary file 2/Target sequence of shGPX2 and shENO1.docx
