# Supplementary material for: Long non-coding RNA NMRAL2P promotes glycolysis and reduces ROS in head and neck tumors by interacting with the ENO1 protein and promoting GPX2 transcription
Source: PeerJ. 2023 Oct 2;11:e16140. doi: 10.7717/peerj.16140 (PMC10552744; doi:10.7717/peerj.16140)
Supplement: Supplemental Information 15 [file peerj-11-16140-s015.zip]

Archive with 18 entries (16 files):
- Raw data of supplementary assays/clone formation assay Fig.S2E-F;FigS3E-F/
- Raw data of supplementary assays/clone formation assay Fig.S2E-F;FigS3E-F/AMC-HN-8 pGenesil-1 Supplementary Figure S2.jpg
- Raw data of supplementary assays/clone formation assay Fig.S2E-F;FigS3E-F/AMC-HN-8 pGenesil-1 Supplementary Figure S3.jpg
- Raw data of supplementary assays/clone formation assay Fig.S2E-F;FigS3E-F/AMC-HN-8 shENO1 Supplementary Figure S2.jpg
- Raw data of supplementary assays/clone formation assay Fig.S2E-F;FigS3E-F/AMC-HN-8 shGPX2 Supplementary Figure S2.jpg
- Raw data of supplementary assays/clone formation assay Fig.S2E-F;FigS3E-F/AMC-HN-8 shGPX2 Supplementary Figure S3 .jpg
- Raw data of supplementary assays/clone formation assay Fig.S2E-F;FigS3E-F/AMC-HN-8 shGPX2+Tempol Supplementary Figure S3.jpg
- Raw data of supplementary assays/clone formation assay Fig.S2E-F;FigS3E-F/TU177 pGenesil-1 Supplementary Figure S2.jpg
- Raw data of supplementary assays/clone formation assay Fig.S2E-F;FigS3E-F/TU177 pGenesil-1 Supplementary Figure S3.jpg
- Raw data of supplementary assays/clone formation assay Fig.S2E-F;FigS3E-F/TU177 shENO1 Supplementary Figure S2.jpg
- Raw data of supplementary assays/clone formation assay Fig.S2E-F;FigS3E-F/TU177 shGPX2 Supplementary Figure S2.jpg
- Raw data of supplementary assays/clone formation assay Fig.S2E-F;FigS3E-F/TU177 shGPX2 Supplementary Figure S3 .jpg
- Raw data of supplementary assays/clone formation assay Fig.S2E-F;FigS3E-F/TU177 shGPX2+Tempol Supplementary Figure S3.jpg
- Raw data of supplementary assays/MTS Fig.S2A-B;FigS3A-B/
- Raw data of supplementary assays/MTS Fig.S2A-B;FigS3A-B/AMC-HN-8 shENO+ shGPX2 MTS FigS2B.xlsx
- Raw data of supplementary assays/MTS Fig.S2A-B;FigS3A-B/AMC-HN-8 shGPX2 MTS FigS3B.xlsx
- Raw data of supplementary assays/MTS Fig.S2A-B;FigS3A-B/TU177 shENO1+ shGPX2 MTS FigS2A  .xlsx
- Raw data of supplementary assays/MTS Fig.S2A-B;FigS3A-B/TU177 shGPX2 MTS FigS3A.xlsx
