# Supplementary material for: Long non-coding RNA NMRAL2P promotes glycolysis and reduces ROS in head and neck tumors by interacting with the ENO1 protein and promoting GPX2 transcription
Source: PeerJ. 2023 Oct 2;11:e16140. doi: 10.7717/peerj.16140 (PMC10552744; doi:10.7717/peerj.16140)
Supplement: Supplemental Information 15 [file peerj-11-16140-s015.zip › Raw data of supplementary assays/MTS Fig.S2A-B;FigS3A-B/AMC-HN-8 shENO+ shGPX2 MTS FigS2B.xlsx]

## Sheet: Sheet1
	pGenesil-1			shENO1			shGPX2
0h	1.1117	1.1354	1.1293	1.1253	1.12224	1.10148	1.13952	1.11118	1.1321
24h	1.1681	1.20976	1.16998	1.1932	1.1614	1.18482	1.1708	1.1372	1.1514
48h	1.5068	1.51762	1.4957	1.4379	1.43916	1.40444	1.4265	1.4408	1.4098
72h	1.6379	1.6605	1.6114	1.5679	1.5308	1.5194	1.5606	1.5854	1.5647
