# Supplementary material for: Long non-coding RNA NMRAL2P promotes glycolysis and reduces ROS in head and neck tumors by interacting with the ENO1 protein and promoting GPX2 transcription
Source: PeerJ. 2023 Oct 2;11:e16140. doi: 10.7717/peerj.16140 (PMC10552744; doi:10.7717/peerj.16140)
Supplement: Supplemental Information 15 [file peerj-11-16140-s015.zip › Raw data of supplementary assays/MTS Fig.S2A-B;FigS3A-B/AMC-HN-8 shGPX2 MTS FigS3B.xlsx]

## Sheet: Sheet1
	pGenesil-1			shGPX2			shGPX2+Tempol
0h	1.00698	1.0903	1.08836	1.08246	1.03458	1.05708	1.09678	1.07738	1.0144
24h	1.29244	1.29558	1.22	1.11214	1.13606	1.14672	1.27208	1.25662	1.27058
48h	1.44602	1.4302	1.41314	1.3655	1.32998	1.36832	1.4133	1.42854	1.42108
72h	1.76794	1.75722	1.75782	1.5259	1.56608	1.59976	1.72226	1.78914	1.7585
