# Supplementary material for: Long non-coding RNA NMRAL2P promotes glycolysis and reduces ROS in head and neck tumors by interacting with the ENO1 protein and promoting GPX2 transcription
Source: PeerJ. 2023 Oct 2;11:e16140. doi: 10.7717/peerj.16140 (PMC10552744; doi:10.7717/peerj.16140)
Supplement: Supplemental Information 15 [file peerj-11-16140-s015.zip › Raw data of supplementary assays/MTS Fig.S2A-B;FigS3A-B/TU177 shENO1+ shGPX2 MTS FigS2A .xlsx]

## Sheet: Sheet1
	pGenesil-1			shENO1			shGPX2
0h	0.925	0.92618	0.94034	0.9285	0.911	0.96282	0.92904	0.94602	0.92702
24h	1.11142	1.13658	1.14754	1.02096	1.06726	1.09274	1.0786	1.0525	1.0592
48h	1.3959	1.3416	1.3452	1.21038	1.29032	1.24466	1.3004	1.319	1.2677
72h	1.6714	1.6353	1.6714	1.542	1.5502	1.5103	1.5705	1.5773	1.5753
